# Supplementary material for: Short-Term Effect of Moderate Level Air Pollution on Outpatient Visits for Multiple Clinic Departments: A Time-Series Analysis in Xi’an China
Source: Toxics. 2023 Feb 9;11(2):166. doi: 10.3390/toxics11020166 (PMC9967132; doi:10.3390/toxics11020166)
Supplement: Supplementary file 1 [file toxics-11-00166-s001.zip]

Archive with 1 entries (1 files):
- toxics-2136796-supplementary.pdf
